# Supplementary material for: External evaluation of published population pharmacokinetic models of posaconazole
Source: Front Pharmacol. 2022 Sep 30;13:1005348. doi: 10.3389/fphar.2022.1005348 (PMC9561726; doi:10.3389/fphar.2022.1005348)
Supplement: Supplementary file 1 [file DataSheet1.zip]

Archive with 2 entries (2 files):
- External evaluation dataset.XLSX
- Supplementary figures and tables.docx
