# Supplementary material for: External evaluation of published population pharmacokinetic models of posaconazole
Source: Front Pharmacol. 2022 Sep 30;13:1005348. doi: 10.3389/fphar.2022.1005348 (PMC9561726; doi:10.3389/fphar.2022.1005348)
Supplement: Supplementary file 1 [file DataSheet1.zip › External evaluation dataset.XLSX]

## Sheet: external_evaluation_dataset
C	ID	DAT2	TIME	AMT	TAD	ADDL	II	DV	EVID	MDV	SEX	AGE	WT	GGT	DIA	PPI	NUT	MET	RIF	PHE	FOS	CHE	BSA
.	1	2019-11-02	12:00:00	200	.	5	24	.	1	1	1	73	65	0	0	1	0	0	0	0	0	1	1.74
.	1	2019-11-02	20:00:00	200	.	4	24	.	1	1	1	73	65	0	0	1	0	0	0	0	0	1	1.74
.	1	2019-11-03	08:00:00	200	.	4	24	.	1	1	1	73	65	0	0	1	0	0	0	0	0	1	1.74
.	1	2019-11-05	07:00:00	.	11	.	.	0.49	0	0	1	73	65	0	0	1	0	0	0	0	0	1	1.74
.	1	2019-12-04	12:00:00	200	.	6	24	.	1	1	1	73	65	0	0	1	0	0	0	0	0	1	1.74
.	1	2019-12-04	20:00:00	200	.	6	24	.	1	1	1	73	65	0	0	1	0	0	0	0	0	1	1.74
.	1	2019-12-05	08:00:00	200	.	6	24	.	1	1	1	73	65	0	0	1	0	0	0	0	0	1	1.74
.	1	2019-12-09	07:00:00	.	11	.	.	0.34	0	0	1	73	65	0	0	1	0	0	0	0	0	1	1.74
.	1	2020-01-11	12:00:00	200	.	7	24	.	1	1	1	73	65	0	0	1	0	0	0	0	0	1	1.74
.	1	2020-01-11	20:00:00	200	.	7	24	.	1	1	1	73	65	0	0	1	0	0	0	0	0	1	1.74
.	1	2020-01-12	08:00:00	200	.	6	24	.	1	1	1	73	65	0	0	1	0	0	0	0	0	1	1.74
.	1	2020-01-17	07:00:00	.	11	.	.	0.7	0	0	1	73	65	0	0	1	0	0	0	0	0	1	1.74
.	2	2019-11-02	12:00:00	200	.	5	24	.	1	1	1	56	65	0	0	0	0	0	0	0	0	1	1.74
.	2	2019-11-02	20:00:00	200	.	5	24	.	1	1	1	56	65	0	0	0	0	0	0	0	0	1	1.74
.	2	2019-11-03	08:00:00	200	.	4	24	.	1	1	1	56	65	0	0	0	0	0	0	0	0	1	1.74
.	2	2019-11-06	07:00:00	.	11	.	.	1.3	0	0	1	56	65	0	0	0	0	0	0	0	0	1	1.74
.	2	2019-11-20	16:00:00	200	.	1	24	.	1	1	1	56	65	0	0	0	0	0	0	0	0	0	1.74
.	2	2019-11-21	08:00:00	200	.	1	24	.	1	1	1	56	65	0	0	0	0	0	0	0	0	0	1.74
.	2	2019-11-21	12:00:00	200	.	.	.	.	1	1	1	56	65	0	0	0	0	0	0	0	0	0	1.74
.	2	2019-12-01	12:00:00	200	.	8	24	.	1	1	1	56	65	0	0	1	0	0	0	0	0	1	1.74
.	2	2019-12-01	20:00:00	200	.	8	24	.	1	1	1	56	65	0	0	1	0	0	0	0	0	1	1.74
.	2	2019-12-02	08:00:00	200	.	7	24	.	1	1	1	56	65	0	0	1	0	0	0	0	0	1	1.74
.	2	2019-12-06	07:00:00	.	11	.	.	1.17	0	0	1	56	65	0	0	1	0	0	0	0	0	1	1.74
.	2	2019-12-07	07:00:00	.	11	.	.	1.27	0	0	1	56	65	0	0	1	0	0	0	0	0	1	1.74
.	3	2019-11-07	16:00:00	400	.	4	24	.	1	1	1	49	55.5	0	0	1	0	0	0	0	0	0	1.57
.	3	2019-11-08	08:00:00	400	.	4	24	.	1	1	1	49	55.5	0	0	1	0	0	0	0	0	0	1.57
.	3	2019-11-09	07:00:00	.	15	.	.	0.28	0	0	1	49	55.5	0	0	1	0	0	0	0	0	0	1.57
.	4	2019-11-07	20:00:00	200	.	26	24	.	1	1	1	58	68	0	0	1	1	0	0	0	0	1	1.8
.	4	2019-11-08	08:00:00	200	.	26	24	.	1	1	1	58	68	0	0	1	1	0	0	0	0	1	1.8
.	4	2019-11-08	12:00:00	200	.	26	24	.	1	1	1	58	68	0	0	1	1	0	0	0	0	1	1.8
.	4	2019-11-13	07:00:00	.	11	.	.	1.16	0	0	1	58	68	0	0	1	1	0	0	0	0	0	1.8
.	4	2019-12-02	07:00:00	.	11	.	.	1.36	0	0	1	58	68	0	0	1	1	0	0	0	0	0	1.8
.	4	2020-01-11	20:00:00	200	.	5	24	.	1	1	1	58	65	0	0	0	0	0	0	0	0	0	1.74
.	4	2020-01-12	08:00:00	200	.	5	24	.	1	1	1	58	65	0	0	0	0	0	0	0	0	0	1.74
.	4	2020-01-12	12:00:00	200	.	4	24	.	1	1	1	58	65	0	0	0	0	0	0	0	0	0	1.74
.	4	2020-01-13	07:00:00	.	11	.	.	2.08	0	0	1	58	65	0	0	0	0	0	0	0	0	0	1.74
.	5	2019-11-15	12:00:00	200	.	9	24	.	1	1	2	27	55	0	0	0	0	0	0	1	0	1	1.57
.	5	2019-11-15	16:00:00	200	.	9	24	.	1	1	2	27	55	0	0	0	0	0	0	1	0	1	1.57
.	5	2019-11-16	08:00:00	200	.	9	24	.	1	1	2	27	55	0	0	0	0	0	0	1	0	1	1.57
.	5	2019-11-18	07:00:00	.	15	.	.	0.72	0	0	2	27	55	0	0	0	0	0	0	1	0	1	1.57
.	5	2019-12-26	08:00:00	200	.	4	24	.	1	1	2	27	55	34	1	0	0	0	0	0	0	0	1.57
.	5	2019-12-26	16:00:00	200	.	4	24	.	1	1	2	27	55	34	1	0	0	0	0	0	0	0	1.57
.	5	2019-12-30	07:00:00	.	15	.	.	0.16	0	0	2	27	55	34	1	0	0	0	0	0	0	0	1.57
.	5	2019-12-31	08:00:00	200	.	22	24	.	1	1	2	27	55	34	1	0	0	0	0	0	0	0	1.57
.	5	2019-12-31	12:00:00	200	.	21	24	.	1	1	2	27	55	34	1	0	0	0	0	0	0	0	1.57
.	5	2019-12-31	16:00:00	200	.	22	24	.	1	1	2	27	55	34	1	0	0	0	0	0	0	0	1.57
.	5	2020-01-06	07:00:00	.	15	.	.	0.23	0	0	2	27	55	48	0	0	0	0	0	0	0	0	1.57
.	5	2020-01-10	07:00:00	.	15	.	.	0.21	0	0	2	27	55	0	0	0	0	0	0	0	0	0	1.57
.	6	2019-11-29	20:00:00	200	.	17	24	.	1	1	2	67	56	0	0	1	0	0	0	0	0	1	1.58
.	6	2019-11-30	08:00:00	200	.	17	24	.	1	1	2	67	56	0	0	1	0	0	0	0	0	1	1.58
.	6	2019-11-30	12:00:00	200	.	16	24	.	1	1	2	67	56	0	0	1	0	0	0	0	0	1	1.58
.	6	2019-12-05	07:00:00	.	11	.	.	1.06	0	0	2	67	56	0	0	1	0	0	0	0	0	0	1.58
.	6	2019-12-09	07:00:00	.	11	.	.	0.81	0	0	2	67	56	0	0	1	0	0	0	0	0	0	1.58
.	6	2019-12-13	07:00:00	.	11	.	.	0.79	0	0	2	67	56	0	0	1	0	0	0	0	0	0	1.58
.	6	2019-12-16	07:00:00	.	11	.	.	0.64	0	0	2	67	56	0	0	1	0	0	0	0	0	0	1.58
.	6	2019-12-17	12:00:00	100	.	1	24	.	1	1	2	67	56	0	0	1	0	0	0	0	0	0	1.58
.	6	2019-12-17	20:00:00	100	.	.	.	.	1	1	2	67	56	0	0	1	0	0	0	0	0	0	1.58
.	6	2019-12-18	07:00:00	.	11	.	.	0.6	0	0	2	67	56	0	0	1	0	0	0	0	0	0	1.58
.	7	2019-12-08	12:00:00	200	.	22	24	.	1	1	1	56	72	0	0	1	0	0	0	0	0	1	1.86
.	7	2019-12-08	16:00:00	200	.	22	24	.	1	1	1	56	72	0	0	1	0	0	0	0	0	1	1.86
.	7	2019-12-09	08:00:00	200	.	22	24	.	1	1	1	56	72	0	0	1	0	0	0	0	0	1	1.86
.	7	2019-12-19	07:00:00	.	15	.	.	0.37	0	0	1	56	72	0	0	1	0	0	0	0	0	0	1.86
.	7	2019-12-23	07:00:00	.	15	.	.	0.65	0	0	1	56	72	0	0	1	0	0	0	0	0	0	1.86
.	7	2019-12-27	07:00:00	.	15	.	.	0.55	0	0	1	56	72	0	0	1	0	0	0	0	0	0	1.86
.	7	2019-12-30	07:00:00	.	15	.	.	0.68	0	0	1	56	72	0	0	1	0	0	0	0	0	0	1.86
.	8	2019-12-17	20:00:00	200	.	7	24	.	1	1	2	68	50	30	0	1	1	0	0	0	0	1	1.47
.	8	2019-12-18	08:00:00	200	.	6	24	.	1	1	2	68	50	30	0	1	1	0	0	0	0	1	1.47
.	8	2019-12-18	12:00:00	200	.	6	24	.	1	1	2	68	50	30	0	1	1	0	0	0	0	1	1.47
.	8	2019-12-23	07:00:00	.	11	.	.	0.66	0	0	2	68	50	30	0	1	1	0	0	0	0	1	1.47
.	9	2019-12-19	16:00:00	200	.	11	24	.	1	1	1	47	59	0	0	1	0	0	0	0	0	0	1.64
.	9	2019-12-20	08:00:00	200	.	11	24	.	1	1	1	47	59	0	0	1	0	0	0	0	0	0	1.64
.	9	2019-12-20	12:00:00	200	.	10	24	.	1	1	1	47	59	0	0	1	0	0	0	0	0	0	1.64
.	9	2019-12-23	07:00:00	.	15	.	.	0.58	0	0	1	47	59	0	0	1	0	0	0	0	0	1	1.64
.	9	2019-12-27	07:00:00	.	15	.	.	0.29	0	0	1	47	59	0	0	1	0	0	0	0	0	0	1.64
.	9	2020-01-11	16:00:00	200	.	9	24	.	1	1	1	47	59	0	0	0	0	0	0	0	0	1	1.64
.	9	2020-01-12	08:00:00	200	.	9	24	.	1	1	1	47	59	0	0	0	0	0	0	0	0	1	1.64
.	9	2020-01-16	07:00:00	.	15	.	.	1.7	0	0	1	47	59	0	0	0	0	0	0	0	0	1	1.64
.	10	2019-12-16	16:00:00	200	.	10	24	.	1	1	2	15	38	0	0	1	1	0	0	0	0	0	1.23
.	10	2019-12-17	08:00:00	200	.	9	24	.	1	1	2	15	38	0	0	1	1	0	0	0	0	0	1.23
.	10	2019-12-25	07:00:00	.	15	.	.	1.04	0	0	2	15	38	0	0	1	1	0	0	0	0	0	1.23
.	10	2020-01-02	16:00:00	200	.	39	24	.	1	1	2	15	35	0	1	1	0	0	0	0	0	0	1.17
.	10	2020-01-03	08:00:00	200	.	38	24	.	1	1	2	15	35	0	1	1	0	0	0	0	0	0	1.17
.	10	2020-01-06	07:00:00	.	15	.	.	0.79	0	0	2	15	35	0	1	1	0	0	0	0	0	0	1.17
.	10	2020-01-10	07:00:00	.	15	.	.	0.48	0	0	2	15	35	0	0	1	0	0	0	0	0	0	1.17
.	10	2020-01-13	07:00:00	.	15	.	.	0.39	0	0	2	15	35	0	0	1	0	0	0	0	0	0	1.17
.	10	2020-01-17	07:00:00	.	15	.	.	0.35	0	0	2	15	35	0	0	1	0	0	0	0	0	0	1.17
.	10	2020-01-20	07:00:00	.	15	.	.	0.464	0	0	2	15	35	0	1	1	0	0	0	0	0	0	1.17
.	10	2020-02-03	07:00:00	.	15	.	.	0.264	0	0	2	15	35	0	1	1	0	0	0	0	0	0	1.17
.	10	2020-02-04	07:00:00	.	15	.	.	0.098	0	0	2	15	35	0	0	1	0	0	0	0	0	0	1.17
.	10	2020-02-06	07:00:00	.	15	.	.	0.16	0	0	2	15	35	0	0	1	0	0	0	0	0	0	1.17
.	10	2020-02-10	20:00:00	200	.	11	24	.	1	1	2	15	35	0	1	1	0	0	0	0	0	0	1.17
.	10	2020-02-11	08:00:00	200	.	11	24	.	1	1	2	15	35	0	1	1	0	0	0	0	0	0	1.17
.	10	2020-02-11	16:00:00	200	.	10	24	.	1	1	2	15	35	0	1	1	0	0	0	0	0	0	1.17
.	10	2020-02-17	07:00:00	.	11	.	.	0.291	0	0	2	15	35	0	0	1	0	0	0	0	0	0	1.17
.	11	2019-11-06	12:00:00	200	.	8	24	.	1	1	1	35	80	0	0	0	0	0	0	0	0	0	1.99
.	11	2019-11-06	16:00:00	200	.	8	24	.	1	1	1	35	80	0	0	0	0	0	0	0	0	0	1.99
.	11	2019-11-07	08:00:00	200	.	8	24	.	1	1	1	35	80	0	0	0	0	0	0	0	0	0	1.99
.	11	2019-11-11	07:00:00	.	15	.	.	0.59	0	0	1	35	80	0	0	0	0	0	0	0	0	0	1.99
.	11	2019-12-23	12:00:00	200	.	2	24	.	1	1	1	35	80	0	0	1	0	0	0	1	0	1	1.99
.	11	2019-12-23	16:00:00	200	.	2	24	.	1	1	1	35	80	0	0	1	0	0	0	1	0	1	1.99
.	11	2019-12-24	08:00:00	200	.	2	24	.	1	1	1	35	80	0	0	1	0	0	0	1	0	1	1.99
.	11	2019-12-26	07:00:00	.	15	.	.	0.21	0	0	1	35	80	0	0	1	0	0	0	1	0	1	1.99
.	11	2020-01-15	12:00:00	200	.	1	24	.	1	1	1	35	80	0	0	1	1	0	0	0	0	0	1.99
.	11	2020-01-15	16:00:00	200	.	1	24	.	1	1	1	35	80	0	0	1	1	0	0	0	0	0	1.99
.	11	2020-01-16	08:00:00	200	.	1	24	.	1	1	1	35	80	0	0	1	1	0	0	0	0	0	1.99
.	11	2020-01-29	12:00:00	200	.	15	24	.	1	1	1	35	80	0	1	1	1	0	0	0	0	0	1.99
.	11	2020-01-29	16:00:00	200	.	15	24	.	1	1	1	35	80	0	1	1	1	0	0	0	0	0	1.99
.	11	2020-01-30	08:00:00	200	.	15	24	.	1	1	1	35	80	0	1	1	1	0	0	0	0	0	1.99
.	11	2020-02-04	07:00:00	.	15	.	.	0.335	0	0	1	35	80	0	0	1	1	0	0	0	0	0	1.99
.	11	2020-02-06	07:00:00	.	15	.	.	0.333	0	0	1	35	80	0	0	1	1	0	0	0	0	0	1.99
.	12	2019-12-14	08:00:00	200	.	28	24	.	1	1	1	27	61.9	0	1	1	0	0	0	0	0	0	1.69
.	12	2019-12-14	12:00:00	200	.	27	24	.	1	1	1	27	61.9	0	1	1	0	0	0	0	0	0	1.69
.	12	2019-12-14	20:00:00	200	.	27	24	.	1	1	1	27	61.9	0	1	1	0	0	0	0	0	0	1.69
.	12	2019-12-30	07:00:00	.	11	.	.	0.51	0	0	1	27	61.9	0	0	1	0	0	0	0	0	0	1.69
.	12	2020-01-09	07:00:00	.	11	.	.	1.16	0	0	1	27	61.9	97	0	0	0	0	0	0	0	0	1.69
.	13	2020-01-09	12:00:00	200	.	8	24	.	1	1	1	14	48	0	0	0	0	0	0	0	0	0	1.43
.	13	2020-01-09	20:00:00	200	.	8	24	.	1	1	1	14	48	0	0	0	0	0	0	0	0	0	1.43
.	13	2020-01-10	08:00:00	200	.	7	24	.	1	1	1	14	48	0	0	0	0	0	0	0	0	0	1.43
.	13	2020-01-13	07:00:00	.	11	.	.	0.4	0	0	1	14	48	0	0	0	0	0	0	0	0	0	1.43
.	13	2020-01-16	07:00:00	.	11	.	.	1.31	0	0	1	14	48	0	0	0	0	0	0	0	0	0	1.43
.	14	2020-01-12	20:00:00	400	.	24	24	.	1	1	2	53	60	0	0	0	0	0	0	0	0	0	1.66
.	14	2020-01-13	08:00:00	400	.	22	24	.	1	1	2	53	60	0	0	0	0	0	0	0	0	0	1.66
.	14	2020-01-15	07:00:00	.	11	.	.	1.6	0	0	2	53	60	0	0	0	0	0	0	0	0	0	1.66
.	15	2020-01-17	12:00:00	400	.	4	24	.	1	1	1	60	89	0	0	1	0	0	0	0	0	1	2.14
.	15	2020-01-17	16:00:00	400	.	3	24	.	1	1	1	60	89	0	0	1	0	0	0	0	0	1	2.14
.	15	2020-01-18	08:00:00	400	.	3	24	.	1	1	1	60	89	0	0	1	0	0	0	0	0	1	2.14
.	15	2020-01-20	07:00:00	.	15	.	.	0.646	0	0	1	60	89	0	0	1	0	0	0	0	0	1	2.14
.	16	2020-01-19	12:00:00	400	.	4	24	.	1	1	1	33	58.5	0	0	1	0	0	0	0	0	0	1.63
.	16	2020-01-19	16:00:00	400	.	4	24	.	1	1	1	33	58.5	0	0	1	0	0	0	0	0	0	1.63
.	16	2020-01-20	08:00:00	400	.	4	24	.	1	1	1	33	58.5	0	0	1	0	0	0	0	0	0	1.63
.	16	2020-01-23	07:00:00	.	15	.	.	0.21	0	0	1	33	58.5	0	0	1	0	0	0	0	0	0	1.63
.	16	2020-02-03	16:00:00	400	.	35	24	.	1	1	1	33	58.5	0	0	1	0	0	0	0	0	1	1.63
.	16	2020-02-04	08:00:00	400	.	33	24	.	1	1	1	33	58.5	0	0	1	0	0	0	0	0	1	1.63
.	16	2020-02-06	07:00:00	.	15	.	.	0.357	0	0	1	33	58.5	0	0	1	0	0	0	0	0	0	1.63
.	16	2020-02-17	07:00:00	.	15	.	.	0.53	0	0	1	33	58.5	0	0	1	0	0	0	0	0	0	1.63
.	16	2020-03-09	07:00:00	.	15	.	.	0.9	0	0	1	33	58.5	0	0	1	0	0	0	0	0	0	1.63
.	17	2020-01-17	20:00:00	200	.	58	24	.	1	1	1	14	42	0	0	1	0	0	0	0	0	1	1.31
.	17	2020-01-18	08:00:00	200	.	58	24	.	1	1	1	14	42	0	0	1	0	0	0	0	0	1	1.31
.	17	2020-01-18	12:00:00	200	.	57	24	.	1	1	1	14	42	0	0	1	0	0	0	0	0	1	1.31
.	17	2020-02-06	07:00:00	.	11	.	.	0.554	0	0	1	14	42	0	0	1	0	0	0	0	0	0	1.31
.	17	2020-02-24	07:00:00	.	11	.	.	0.24	0	0	1	14	42	0	0	1	0	0	0	0	0	0	1.31
.	17	2020-03-09	07:00:00	.	11	.	.	0.52	0	0	1	14	42	0	0	1	0	0	0	0	0	0	1.31
.	17	2020-03-16	07:00:00	.	11	.	.	0.698	0	0	1	14	42	0	0	1	0	0	0	0	0	0	1.31
.	18	2020-02-11	12:00:00	200	.	9	24	.	1	1	1	37	61.9	0	0	0	1	0	0	0	0	1	1.69
.	18	2020-02-11	16:00:00	200	.	9	24	.	1	1	1	37	61.9	0	0	0	1	0	0	0	0	1	1.69
.	18	2020-02-12	08:00:00	200	.	9	24	.	1	1	1	37	61.9	0	0	0	1	0	0	0	0	1	1.69
.	18	2020-02-17	07:00:00	.	15	.	.	0.156	0	0	1	37	61.9	0	0	0	1	0	0	0	0	1	1.69
.	19	2020-02-10	12:00:00	200	.	29	24	.	1	1	2	48	78	0	1	1	0	0	0	0	0	1	1.96
.	19	2020-02-10	20:00:00	200	.	29	24	.	1	1	2	48	78	0	1	1	0	0	0	0	0	1	1.96
.	19	2020-02-11	08:00:00	200	.	29	24	.	1	1	2	48	78	0	1	1	0	0	0	0	0	1	1.96
.	19	2020-02-17	07:00:00	.	11	.	.	0.688	0	0	2	48	78	0	0	1	0	0	0	0	0	0	1.96
.	19	2020-02-24	07:00:00	.	11	.	.	0.74	0	0	2	48	78	0	0	1	0	0	0	0	0	1	1.96
.	20	2020-02-15	08:00:00	200	.	21	24	.	1	1	2	54	59.5	0	0	1	0	0	0	0	0	1	1.65
.	20	2020-02-15	12:00:00	200	.	21	24	.	1	1	2	54	59.5	0	0	1	0	0	0	0	0	1	1.65
.	20	2020-02-15	16:00:00	200	.	20	24	.	1	1	2	54	59.5	0	0	1	0	0	0	0	0	1	1.65
.	20	2020-02-24	07:00:00	.	15	.	.	0.59	0	0	2	54	59.5	0	0	1	0	0	0	0	0	1	1.65
.	20	2020-03-04	07:00:00	.	15	.	.	0.59	0	0	2	54	59.5	0	0	1	0	0	0	0	0	1	1.65
.	21	2020-11-15	16:00:00	120	.	28	24	.	1	1	1	12	31	0	0	0	0	0	0	0	0	0	1.08
.	21	2020-11-16	00:00:00	120	.	28	24	.	1	1	1	12	31	0	0	0	0	0	0	0	0	0	1.08
.	21	2020-11-16	08:00:00	120	.	27	24	.	1	1	1	12	31	0	0	0	0	0	0	0	0	0	1.08
.	21	2020-11-24	07:00:00	.	7	.	.	0.7	0	0	1	12	31	0	0	0	0	0	0	0	0	0	1.08
.	22	2021-01-06	08:00:00	200	.	16	24	.	1	1	1	39	70	0	1	0	0	0	0	0	0	0	1.83
.	22	2021-01-06	12:00:00	200	.	16	24	.	1	1	1	39	70	0	1	0	0	0	0	0	0	0	1.83
.	22	2021-01-06	16:00:00	200	.	16	24	.	1	1	1	39	70	0	1	0	0	0	0	0	0	0	1.83
.	22	2021-01-18	07:00:00	.	15	.	.	1.006	0	0	1	39	70	0	0	0	0	0	0	0	0	0	1.83
.	22	2021-04-14	08:00:00	200	.	16	24	.	1	1	1	39	70	0	0	0	0	0	0	0	0	0	1.83
.	22	2021-04-14	12:00:00	200	.	16	24	.	1	1	1	39	70	0	0	0	0	0	0	0	0	0	1.83
.	22	2021-04-14	16:00:00	200	.	16	24	.	1	1	1	39	70	0	0	0	0	0	0	0	0	0	1.83
.	22	2021-04-19	07:00:00	.	15	.	.	1.03	0	0	1	39	70	0	0	0	0	0	0	0	0	0	1.83
.	22	2021-04-23	07:00:00	.	15	.	.	1.86	0	0	1	39	70	0	0	0	0	0	0	0	0	0	1.83
.	22	2021-04-26	07:00:00	.	15	.	.	1.93	0	0	1	39	70	0	0	0	0	0	0	0	0	0	1.83
.	23	2020-03-03	16:00:00	200	.	11	24	.	1	1	1	47	67	0	0	1	0	0	0	0	0	1	1.78
.	23	2020-03-04	08:00:00	200	.	11	24	.	1	1	1	47	67	0	0	1	0	0	0	0	0	1	1.78
.	23	2020-03-04	12:00:00	200	.	10	24	.	1	1	1	47	67	0	0	1	0	0	0	0	0	1	1.78
.	23	2020-03-09	07:00:00	.	15	.	.	0.28	0	0	1	47	67	0	0	1	0	0	0	0	0	1	1.78
.	23	2020-03-13	07:00:00	.	15	.	.	0.34	0	0	1	47	67	0	0	1	0	0	0	0	0	0	1.78
.	24	2020-03-12	12:00:00	200	.	20	24	.	1	1	2	57	65	0	0	1	0	0	0	0	0	1	1.74
.	24	2020-03-12	20:00:00	200	.	20	24	.	1	1	2	57	65	0	0	1	0	0	0	0	0	1	1.74
.	24	2020-03-13	08:00:00	200	.	20	24	.	1	1	2	57	65	0	0	1	0	0	0	0	0	1	1.74
.	24	2020-03-16	07:00:00	.	11	.	.	0.458	0	0	2	57	65	0	0	1	0	0	0	0	0	1	1.74
.	24	2020-03-25	07:00:00	.	11	.	.	0.993	0	0	2	57	65	0	0	1	0	0	0	0	0	0	1.74
.	25	2020-03-13	12:00:00	200	.	28	24	.	1	1	1	57	61.9	0	0	1	0	0	0	0	0	1	1.69
.	25	2020-03-13	20:00:00	200	.	28	24	.	1	1	1	57	61.9	0	0	1	0	0	0	0	0	1	1.69
.	25	2020-03-14	08:00:00	200	.	28	24	.	1	1	1	57	61.9	0	0	1	0	0	0	0	0	1	1.69
.	25	2020-03-16	07:00:00	.	11	.	.	0.549	0	0	1	57	61.9	0	0	1	0	0	0	0	0	0	1.69
.	25	2020-03-23	07:00:00	.	11	.	.	0.952	0	0	1	57	61.9	0	0	1	0	0	0	0	0	0	1.69
.	25	2020-04-07	07:00:00	.	11	.	.	0.293	0	0	1	57	61.9	0	0	1	0	0	0	0	0	0	1.69
.	25	2020-04-09	07:00:00	.	11	.	.	0.182	0	0	1	57	61.9	0	0	1	0	0	0	0	0	0	1.69
.	26	2020-03-17	12:00:00	200	.	8	24	.	1	1	1	39	61.9	0	0	1	0	0	0	0	0	0	1.69
.	26	2020-03-17	16:00:00	200	.	8	24	.	1	1	1	39	61.9	0	0	1	0	0	0	0	0	0	1.69
.	26	2020-03-18	08:00:00	200	.	8	24	.	1	1	1	39	61.9	0	0	1	0	0	0	0	0	0	1.69
.	26	2020-03-20	07:00:00	.	15	.	.	0.922	0	0	1	39	61.9	0	0	1	0	0	0	0	0	0	1.69
.	27	2020-03-17	12:00:00	200	.	22	24	.	1	1	1	36	65	0	0	1	0	0	0	0	0	0	1.74
.	27	2020-03-17	20:00:00	200	.	22	24	.	1	1	1	36	65	0	0	1	0	0	0	0	0	0	1.74
.	27	2020-03-18	08:00:00	200	.	21	24	.	1	1	1	36	65	0	0	1	0	0	0	0	0	0	1.74
.	27	2020-03-23	07:00:00	.	11	.	.	0.417	0	0	1	36	65	0	0	1	0	0	0	0	0	0	1.74
.	28	2020-03-26	20:00:00	200	.	11	24	.	1	1	2	40	55	0	0	1	0	0	0	0	0	1	1.57
.	28	2020-03-27	08:00:00	200	.	11	24	.	1	1	2	40	55	0	0	1	0	0	0	0	0	1	1.57
.	28	2020-03-27	12:00:00	200	.	11	24	.	1	1	2	40	55	0	0	1	0	0	0	0	0	1	1.57
.	28	2020-03-30	07:00:00	.	11	.	.	0.789	0	0	2	40	55	0	0	1	0	0	0	0	0	0	1.57
.	28	2020-04-03	07:00:00	.	11	.	.	0.962	0	0	2	40	55	0	0	1	0	0	0	0	0	0	1.57
.	29	2020-03-28	12:00:00	200	.	12	24	.	1	1	2	67	51.8	0	0	1	0	0	0	0	0	1	1.51
.	29	2020-03-28	20:00:00	200	.	12	24	.	1	1	2	67	51.8	0	0	1	0	0	0	0	0	1	1.51
.	29	2020-03-29	08:00:00	200	.	12	24	.	1	1	2	67	51.8	0	0	1	0	0	0	0	0	1	1.51
.	29	2020-04-01	07:00:00	.	11	.	.	1.362	0	0	2	67	51.8	0	0	1	0	0	0	0	0	1	1.51
.	29	2020-04-07	07:00:00	.	11	.	.	0.804	0	0	2	67	51.8	0	0	1	0	0	0	0	0	1	1.51
.	29	2020-04-30	12:00:00	200	.	18	24	.	1	1	2	67	51.8	0	0	1	0	0	0	0	0	0	1.51
.	29	2020-04-30	20:00:00	200	.	18	24	.	1	1	2	67	51.8	0	0	1	0	0	0	0	0	0	1.51
.	29	2020-05-01	08:00:00	200	.	18	24	.	1	1	2	67	51.8	0	0	1	0	0	0	0	0	0	1.51
.	29	2020-05-04	07:00:00	.	11	.	.	0.521	0	0	2	67	51.8	0	0	1	0	0	0	0	0	0	1.51
.	29	2020-05-11	07:00:00	.	11	.	.	0.457	0	0	2	67	51.8	0	0	1	0	0	0	0	0	0	1.51
.	30	2020-03-31	08:00:00	200	.	21	24	.	1	1	1	64	61.9	0	0	1	0	0	0	0	0	0	1.69
.	30	2020-03-31	12:00:00	200	.	21	24	.	1	1	1	64	61.9	0	0	1	0	0	0	0	0	0	1.69
.	30	2020-03-31	16:00:00	200	.	21	24	.	1	1	1	64	61.9	0	0	1	0	0	0	0	0	0	1.69
.	30	2020-04-03	07:00:00	.	15	.	.	0.851	0	0	1	64	61.9	0	0	1	0	0	0	0	0	0	1.69
.	30	2020-04-07	07:00:00	.	15	.	.	0.697	0	0	1	64	61.9	0	0	1	0	0	0	0	0	0	1.69
.	30	2020-04-16	07:00:00	.	15	.	.	0.636	0	0	1	64	61.9	0	0	1	0	0	0	0	0	0	1.69
.	31	2020-04-10	12:00:00	200	.	7	24	.	1	1	2	50	57.5	0	0	1	0	0	0	0	0	1	1.61
.	31	2020-04-10	16:00:00	200	.	7	24	.	1	1	2	50	57.5	0	0	1	0	0	0	0	0	1	1.61
.	31	2020-04-11	08:00:00	200	.	7	24	.	1	1	2	50	57.5	0	0	1	0	0	0	0	0	1	1.61
.	31	2020-04-17	07:00:00	.	15	.	.	1.303	0	0	2	50	57.5	0	0	1	0	0	0	0	0	1	1.61
.	31	2020-04-18	16:00:00	200	.	2	24	.	1	1	2	50	57.5	0	0	1	0	0	0	0	0	1	1.61
.	31	2020-04-19	08:00:00	200	.	1	24	.	1	1	2	50	57.5	0	0	1	0	0	0	0	0	1	1.61
.	31	2020-04-21	07:00:00	.	15	.	.	0.973	0	0	2	50	57.5	0	0	1	0	0	0	0	0	0	1.61
.	32	2020-04-17	12:00:00	200	.	3	24	.	1	1	2	65	51.8	0	0	0	0	0	0	0	0	0	1.51
.	32	2020-04-17	16:00:00	200	.	3	24	.	1	1	2	65	51.8	0	0	0	0	0	0	0	0	0	1.51
.	32	2020-04-18	08:00:00	200	.	3	24	.	1	1	2	65	51.8	0	0	0	0	0	0	0	0	0	1.51
.	32	2020-04-20	07:00:00	.	15	.	.	1.138	0	0	2	65	51.8	0	0	0	0	0	0	0	0	0	1.51
.	33	2020-04-07	12:00:00	400	.	6	24	.	1	1	1	28	44	0	0	1	0	0	0	0	0	0	1.36
.	33	2020-04-07	20:00:00	400	.	5	24	.	1	1	1	28	44	0	0	1	0	0	0	0	0	0	1.36
.	33	2020-04-08	08:00:00	400	.	5	24	.	1	1	1	28	44	0	0	1	0	0	0	0	0	0	1.36
.	33	2020-04-13	20:00:00	200	.	10	24	.	1	1	1	28	44	0	0	1	0	0	0	0	0	0	1.36
.	33	2020-04-14	07:00:00	.	11	.	.	0.881	0	0	1	28	44	0	0	1	0	0	0	0	0	0	1.36
.	34	2020-04-14	20:00:00	200	.	15	24	.	1	1	1	44	61.9	0	0	1	0	0	0	0	0	1	1.69
.	34	2020-04-15	08:00:00	200	.	15	24	.	1	1	1	44	61.9	0	0	1	0	0	0	0	0	1	1.69
.	34	2020-04-15	12:00:00	200	.	14	24	.	1	1	1	44	61.9	0	0	1	0	0	0	0	0	1	1.69
.	34	2020-04-20	07:00:00	.	11	.	.	0.576	0	0	1	44	61.9	0	0	1	0	0	0	0	0	1	1.69
.	34	2020-04-21	07:00:00	.	11	.	.	0.821	0	0	1	44	61.9	0	0	1	0	0	0	0	0	0	1.69
.	34	2020-04-24	07:00:00	.	11	.	.	1.07	0	0	1	44	61.9	0	0	1	0	0	0	0	0	0	1.69
.	35	2020-04-17	08:00:00	200	.	27	24	.	1	1	1	15	90	0	1	1	0	0	0	0	0	1	2.15
.	35	2020-04-17	12:00:00	200	.	26	24	.	1	1	1	15	90	0	1	1	0	0	0	0	0	1	2.15
.	35	2020-04-17	16:00:00	200	.	26	24	.	1	1	1	15	90	0	1	1	0	0	0	0	0	1	2.15
.	35	2020-04-20	07:00:00	.	15	.	.	0.187	0	0	1	15	90	0	1	1	0	0	0	0	0	1	2.15
.	35	2020-04-24	07:00:00	.	15	.	.	0.62	0	0	1	15	90	0	1	1	0	0	0	0	0	1	2.15
.	35	2020-05-04	07:00:00	.	15	.	.	0.745	0	0	1	15	90	0	0	1	0	0	0	0	0	1	2.15
.	35	2020-05-11	07:00:00	.	15	.	.	0.496	0	0	1	15	90	0	0	1	0	0	0	0	0	1	2.15
.	35	2020-05-13	07:00:00	.	15	.	.	0.52	0	0	1	15	90	0	0	0	0	0	0	0	0	1	2.15
.	36	2020-05-03	12:00:00	200	.	9	24	.	1	1	1	38	61.9	0	0	1	0	0	0	0	0	0	1.69
.	36	2020-05-03	20:00:00	200	.	9	24	.	1	1	1	38	61.9	0	0	1	0	0	0	0	0	0	1.69
.	36	2020-05-04	08:00:00	200	.	8	24	.	1	1	1	38	61.9	0	0	1	0	0	0	0	0	0	1.69
.	36	2020-05-06	07:00:00	.	11	.	.	0.277	0	0	1	38	61.9	0	0	1	0	0	0	0	0	0	1.69
.	36	2020-05-08	07:00:00	.	11	.	.	0.1	0	0	1	38	61.9	0	0	1	0	0	0	0	0	0	1.69
.	37	2020-05-15	08:00:00	200	.	8	24	.	1	1	2	30	45	0	0	0	0	0	0	0	0	0	1.37
.	37	2020-05-15	12:00:00	200	.	8	24	.	1	1	2	30	45	0	0	0	0	0	0	0	0	0	1.37
.	37	2020-05-15	16:00:00	200	.	8	24	.	1	1	2	30	45	0	0	0	0	0	0	0	0	0	1.37
.	37	2020-05-20	07:00:00	.	15	.	.	0.59	0	0	2	30	45	0	0	0	0	0	0	0	0	0	1.37
.	37	2020-05-26	08:00:00	200	.	5	24	.	1	1	2	30	45	80	0	0	0	0	0	0	0	1	1.37
.	37	2020-05-26	12:00:00	200	.	5	24	.	1	1	2	30	45	80	0	0	0	0	0	0	0	1	1.37
.	37	2020-05-26	16:00:00	200	.	5	24	.	1	1	2	30	45	80	0	0	0	0	0	0	0	1	1.37
.	37	2020-05-29	07:00:00	.	15	.	.	1.8	0	0	2	30	45	80	0	0	0	0	0	0	0	0	1.37
.	37	2020-06-24	08:00:00	200	.	9	24	.	1	1	2	30	51.8	62	0	1	0	0	0	0	0	0	1.51
.	37	2020-06-24	12:00:00	200	.	9	24	.	1	1	2	30	51.8	62	0	1	0	0	0	0	0	0	1.51
.	37	2020-06-24	16:00:00	200	.	9	24	.	1	1	2	30	51.8	62	0	1	0	0	0	0	0	0	1.51
.	37	2020-06-30	07:00:00	.	15	.	.	0.33	0	0	2	30	51.8	62	0	0	0	0	0	0	0	0	1.51
.	38	2020-06-07	12:00:00	200	.	5	24	.	1	1	2	34	51.8	0	0	1	0	0	0	0	0	1	1.51
.	38	2020-06-07	16:00:00	200	.	5	24	.	1	1	2	34	51.8	0	0	1	0	0	0	0	0	1	1.51
.	38	2020-06-08	08:00:00	200	.	5	24	.	1	1	2	34	51.8	0	0	1	0	0	0	0	0	1	1.51
.	38	2020-06-15	07:00:00	.	47	.	.	0.294	0	0	2	34	51.8	0	0	1	0	0	0	0	0	0	1.51
.	39	2020-06-16	12:00:00	200	.	2	24	.	1	1	1	51	52	0	0	1	0	0	0	0	0	1	1.51
.	39	2020-06-16	16:00:00	200	.	2	24	.	1	1	1	51	52	0	0	1	0	0	0	0	0	1	1.51
.	39	2020-06-17	08:00:00	200	.	2	24	.	1	1	1	51	52	0	0	1	0	0	0	0	0	1	1.51
.	39	2020-06-18	07:00:00	.	15	.	.	0.23	0	0	1	51	52	0	0	1	0	0	0	0	0	1	1.51
.	40	2020-06-16	12:00:00	200	.	13	24	.	1	1	1	38	75	0	1	1	0	0	0	0	0	1	1.91
.	40	2020-06-16	16:00:00	200	.	13	24	.	1	1	1	38	75	0	1	1	0	0	0	0	0	1	1.91
.	40	2020-06-17	08:00:00	200	.	12	24	.	1	1	1	38	75	0	1	1	0	0	0	0	0	1	1.91
.	40	2020-06-19	07:00:00	.	15	.	.	0.7	0	0	1	38	75	0	1	1	0	0	0	0	0	1	1.91
.	40	2020-06-24	07:00:00	.	15	.	.	0.88	0	0	1	38	75	0	0	1	0	0	0	0	0	0	1.91
.	40	2020-06-28	07:00:00	.	15	.	.	1.1	0	0	1	38	75	0	0	1	0	0	0	0	0	0	1.91
.	40	2020-06-29	07:00:00	.	15	.	.	1.87	0	0	1	38	75	0	0	1	0	0	0	0	0	0	1.91
.	40	2020-06-30	08:00:00	200	.	8	24	.	1	1	1	38	75	0	0	1	0	0	0	0	0	0	1.91
.	40	2020-06-30	16:00:00	200	.	8	24	.	1	1	1	38	75	0	0	1	0	0	0	0	0	0	1.91
.	40	2020-08-24	16:00:00	200	.	9	24	.	1	1	1	38	75	24	0	0	0	0	0	0	0	0	1.91
.	40	2020-08-25	08:00:00	200	.	9	24	.	1	1	1	38	75	24	0	0	0	0	0	0	0	0	1.91
.	40	2020-08-25	12:00:00	200	.	9	24	.	1	1	1	38	75	24	0	0	0	0	0	0	0	0	1.91
.	40	2020-08-31	07:00:00	.	15	.	.	0.78	0	0	1	38	75	24	0	0	0	0	0	0	0	0	1.91
.	40	2020-09-14	16:00:00	200	.	2	24	.	1	1	1	38	75	75	0	1	0	0	0	0	0	0	1.91
.	40	2020-09-15	08:00:00	200	.	2	24	.	1	1	1	38	75	75	0	1	0	0	0	0	0	0	1.91
.	40	2020-09-15	12:00:00	200	.	2	24	.	1	1	1	38	75	75	0	1	0	0	0	0	0	0	1.91
.	40	2020-09-16	07:00:00	.	15	.	.	0.96	0	0	1	38	75	75	0	1	0	0	0	0	0	0	1.91
.	41	2020-06-17	16:00:00	200	.	3	24	.	1	1	1	48	61.9	0	0	1	0	0	0	0	0	0	1.69
.	41	2020-06-18	08:00:00	200	.	3	24	.	1	1	1	48	61.9	0	0	1	0	0	0	0	0	0	1.69
.	41	2020-06-18	12:00:00	200	.	2	24	.	1	1	1	48	61.9	0	0	1	0	0	0	0	0	0	1.69
.	41	2020-06-20	07:00:00	.	15	.	.	0.687	0	0	1	48	61.9	0	0	1	0	0	0	0	0	0	1.69
.	41	2020-07-03	08:00:00	200	.	8	24	.	1	1	1	49	61.9	0	0	1	0	0	0	0	0	1	1.69
.	41	2020-07-03	16:00:00	200	.	7	24	.	1	1	1	49	61.9	0	0	1	0	0	0	0	0	1	1.69
.	41	2020-07-06	07:00:00	.	15	.	.	1.69	0	0	1	49	61.9	0	0	1	0	0	0	0	0	1	1.69
.	41	2020-07-10	07:00:00	.	15	.	.	0.703	0	0	1	49	61.9	0	0	1	0	0	0	0	0	1	1.69
.	41	2020-07-16	08:00:00	200	.	7	24	.	1	1	1	49	60.5	0	0	1	0	0	0	0	0	0	1.66
.	41	2020-07-16	16:00:00	200	.	6	24	.	1	1	1	49	60.5	0	0	1	0	0	0	0	0	0	1.66
.	41	2020-07-20	07:00:00	.	15	.	.	0.704	0	0	1	49	60.5	0	0	1	0	0	0	0	0	0	1.66
.	41	2020-08-01	20:00:00	200	.	2	24	.	1	1	1	49	60	0	0	0	0	0	0	0	0	0	1.66
.	41	2020-08-02	07:00:00	.	11	.	.	1.27	0	0	1	49	60	0	0	0	0	0	0	0	0	0	1.66
.	41	2020-08-02	08:00:00	200	.	1	24	.	1	1	1	49	60	0	0	0	0	0	0	0	0	0	1.66
.	41	2020-08-25	20:00:00	200	.	21	24	.	1	1	1	49	59	0	0	1	0	0	0	0	0	1	1.64
.	41	2020-08-26	07:00:00	.	11	.	.	0.19	0	0	1	49	59	0	0	0	0	0	0	0	0	1	1.64
.	42	2020-06-22	08:00:00	200	.	10	24	.	1	1	2	38	51.8	0	0	1	0	0	0	0	0	0	1.51
.	42	2020-06-22	12:00:00	200	.	10	24	.	1	1	2	38	51.8	0	0	1	0	0	0	0	0	0	1.51
.	42	2020-06-22	16:00:00	200	.	9	24	.	1	1	2	38	51.8	0	0	1	0	0	0	0	0	0	1.51
.	42	2020-06-28	07:00:00	.	15	.	.	0.71	0	0	2	38	51.8	0	0	1	0	0	0	0	0	0	1.51
.	42	2020-07-25	08:00:00	200	.	4	24	.	1	1	2	38	51.8	0	0	1	0	0	0	0	0	0	1.51
.	42	2020-07-25	16:00:00	200	.	4	24	.	1	1	2	38	51.8	0	0	1	0	0	0	0	0	0	1.51
.	42	2020-07-27	07:00:00	.	15	.	.	0.51	0	0	2	38	51.8	0	0	1	0	0	0	0	0	0	1.51
.	43	2020-06-23	12:00:00	200	.	.	.	.	1	1	1	34	61.9	0	1	1	0	0	0	0	0	0	1.69
.	43	2020-06-23	20:00:00	100	.	4	24	.	1	1	1	34	61.9	0	1	1	0	0	0	0	0	0	1.69
.	43	2020-06-24	08:00:00	100	.	4	24	.	1	1	1	34	61.9	0	1	1	0	0	0	0	0	0	1.69
.	43	2020-06-24	12:00:00	100	.	4	24	.	1	1	1	34	61.9	0	1	1	0	0	0	0	0	0	1.69
.	43	2020-06-28	07:00:00	.	11	.	.	0.38	0	0	1	34	61.9	0	0	1	0	0	0	0	0	0	1.69
.	44	2020-06-22	12:00:00	200	.	10	24	.	1	1	1	19	71	0	0	1	0	0	0	0	0	0	1.85
.	44	2020-06-22	16:00:00	200	.	10	24	.	1	1	1	19	71	0	0	1	0	0	0	0	0	0	1.85
.	44	2020-06-23	08:00:00	200	.	9	24	.	1	1	1	19	71	0	0	1	0	0	0	0	0	0	1.85
.	44	2020-06-29	07:00:00	.	15	.	.	0.64	0	0	1	19	71	0	0	1	0	0	0	0	0	0	1.85
.	44	2020-09-27	12:00:00	200	.	2	24	.	1	1	1	19	71	93	0	1	0	0	0	0	0	0	1.85
.	44	2020-09-27	16:00:00	200	.	2	24	.	1	1	1	19	71	93	0	1	0	0	0	0	0	0	1.85
.	44	2020-09-28	08:00:00	200	.	2	24	.	1	1	1	19	71	93	0	1	0	0	0	0	0	0	1.85
.	44	2020-09-30	07:00:00	.	15	.	.	0.34	0	0	1	19	71	93	0	1	0	0	0	0	0	0	1.85
.	45	2020-06-22	16:00:00	200	.	9	24	.	1	1	2	44	51.8	34	0	1	1	0	0	0	0	0	1.51
.	45	2020-06-23	08:00:00	200	.	9	24	.	1	1	2	44	51.8	34	0	1	1	0	0	0	0	0	1.51
.	45	2020-06-23	12:00:00	200	.	8	24	.	1	1	2	44	51.8	34	0	1	1	0	0	0	0	0	1.51
.	45	2020-06-30	07:00:00	.	15	.	.	0.65	0	0	2	44	51.8	34	0	1	1	0	0	0	0	0	1.51
.	46	2020-06-29	20:00:00	200	.	3	24	.	1	1	1	54	64	0	0	1	0	0	0	0	0	0	1.73
.	46	2020-06-30	08:00:00	200	.	3	24	.	1	1	1	54	64	0	0	1	0	0	0	0	0	0	1.73
.	46	2020-06-30	12:00:00	200	.	2	24	.	1	1	1	54	64	0	0	1	0	0	0	0	0	0	1.73
.	46	2020-07-01	07:00:00	.	11	.	.	1.62	0	0	1	54	64	0	0	1	0	0	0	0	0	0	1.73
.	47	2020-06-30	12:00:00	200	.	6	24	.	1	1	2	38	68	0	0	0	0	0	0	0	0	0	1.8
.	47	2020-06-30	20:00:00	200	.	5	24	.	1	1	2	38	68	0	0	0	0	0	0	0	0	0	1.8
.	47	2020-07-01	08:00:00	200	.	5	24	.	1	1	2	38	68	0	0	0	0	0	0	0	0	0	1.8
.	47	2020-07-06	07:00:00	.	11	.	.	1.98	0	0	2	38	68	0	0	0	0	0	0	0	0	0	1.8
.	47	2020-07-06	20:00:00	100	.	10	24	.	1	1	2	38	68	0	0	0	0	0	0	0	0	0	1.8
.	47	2020-07-07	08:00:00	100	.	10	24	.	1	1	2	38	68	0	0	0	0	0	0	0	0	0	1.8
.	47	2020-07-07	12:00:00	100	.	9	24	.	1	1	2	38	68	0	0	0	0	0	0	0	0	0	1.8
.	47	2020-07-10	07:00:00	.	11	.	.	1.947	0	0	2	38	68	0	0	0	0	0	0	0	0	0	1.8
.	47	2020-07-17	07:00:00	.	11	.	.	1.582	0	0	2	38	68	40	0	0	0	0	0	0	0	0	1.8
.	48	2020-07-06	20:00:00	200	.	4	24	.	1	1	1	32	60.5	0	0	1	0	0	0	0	0	0	1.66
.	48	2020-07-07	08:00:00	200	.	4	24	.	1	1	1	32	60.5	0	0	1	0	0	0	0	0	0	1.66
.	48	2020-07-07	12:00:00	200	.	3	24	.	1	1	1	32	60.5	0	0	1	0	0	0	0	0	0	1.66
.	48	2020-07-10	07:00:00	.	11	.	.	0.147	0	0	1	32	60.5	0	0	1	0	0	0	0	0	0	1.66
.	49	2020-07-07	12:00:00	200	.	13	24	.	1	1	1	35	74	0	0	1	0	0	0	0	0	0	1.9
.	49	2020-07-07	16:00:00	200	.	13	24	.	1	1	1	35	74	0	0	1	0	0	0	0	0	0	1.9
.	49	2020-07-08	08:00:00	200	.	13	24	.	1	1	1	35	74	0	0	1	0	0	0	0	0	0	1.9
.	49	2020-07-10	07:00:00	.	15	.	.	1.199	0	0	1	35	74	0	0	1	0	0	0	0	0	0	1.9
.	49	2020-07-17	07:00:00	.	15	.	.	0.933	0	0	1	35	74	0	0	1	0	0	0	0	0	0	1.9
.	50	2020-07-18	20:00:00	200	.	3	24	.	1	1	1	51	50	0	0	0	0	0	0	0	0	0	1.47
.	50	2020-07-19	08:00:00	200	.	3	24	.	1	1	1	51	50	0	0	0	0	0	0	0	0	0	1.47
.	50	2020-07-19	12:00:00	200	.	3	24	.	1	1	1	51	50	0	0	0	0	0	0	0	0	0	1.47
.	50	2020-07-20	07:00:00	.	11	.	.	0.728	0	0	1	51	50	0	0	0	0	0	0	0	0	0	1.47
.	50	2020-09-09	12:00:00	200	.	6	24	.	1	1	1	51	50	51	0	0	0	0	0	0	0	0	1.47
.	50	2020-09-09	20:00:00	200	.	6	24	.	1	1	1	51	50	51	0	0	0	0	0	0	0	0	1.47
.	50	2020-09-10	08:00:00	200	.	6	24	.	1	1	1	51	50	51	0	0	0	0	0	0	0	0	1.47
.	50	2020-09-11	07:00:00	.	11	.	.	0.5	0	0	1	51	50	51	0	0	0	0	0	0	0	0	1.47
.	51	2019-11-07	12:00:00	200	.	3	24	.	1	1	1	61	60	0	0	1	1	0	0	0	0	0	1.66
.	51	2019-11-07	20:00:00	200	.	3	24	.	1	1	1	61	60	0	0	1	1	0	0	0	0	0	1.66
.	51	2019-11-08	08:00:00	200	.	3	24	.	1	1	1	61	60	0	0	1	1	0	0	0	0	0	1.66
.	51	2019-11-11	07:00:00	.	11	.	.	0.51	0	0	1	61	60	0	0	1	1	0	0	0	0	0	1.66
.	52	2020-07-14	20:00:00	200	.	9	24	.	1	1	2	55	44	15	0	0	0	0	0	0	0	0	1.36
.	52	2020-07-15	08:00:00	200	.	8	24	.	1	1	2	55	44	15	0	0	0	0	0	0	0	0	1.36
.	52	2020-07-21	07:00:00	.	11	.	.	1.418	0	0	2	55	44	15	0	0	0	0	0	0	0	0	1.36
.	53	2020-07-20	16:00:00	200	.	7	24	.	1	1	2	56	52	29	0	1	0	0	0	0	0	0	1.51
.	53	2020-07-21	08:00:00	200	.	7	24	.	1	1	2	56	52	29	0	1	0	0	0	0	0	0	1.51
.	53	2020-07-21	12:00:00	200	.	7	24	.	1	1	2	56	52	29	0	1	0	0	0	0	0	0	1.51
.	53	2020-07-27	07:00:00	.	15	.	.	1.16	0	0	2	56	52	29	0	0	0	0	0	0	0	0	1.51
.	53	2020-08-10	16:00:00	200	.	24	24	.	1	1	2	56	52	40	0	0	0	0	0	0	0	0	1.51
.	53	2020-08-11	08:00:00	200	.	24	24	.	1	1	2	56	52	40	0	0	0	0	0	0	0	0	1.51
.	53	2020-08-11	12:00:00	200	.	24	24	.	1	1	2	56	52	40	0	0	0	0	0	0	0	0	1.51
.	53	2020-08-21	07:00:00	.	15	.	.	1	0	0	2	56	52	40	0	0	0	0	0	0	0	0	1.51
.	53	2020-08-25	07:00:00	.	15	.	.	0.76	0	0	2	56	52	0	0	0	0	0	0	0	0	0	1.51
.	53	2020-08-28	07:00:00	.	15	.	.	0.83	0	0	2	56	52	0	0	0	0	0	0	0	0	0	1.51
.	53	2020-08-31	07:00:00	.	15	.	.	0.91	0	0	2	56	52	40	0	0	0	0	0	0	0	0	1.51
.	54	2020-07-24	12:00:00	200	.	27	24	.	1	1	2	49	46	0	0	1	0	0	0	0	0	1	1.39
.	54	2020-07-24	16:00:00	200	.	27	24	.	1	1	2	49	46	0	0	1	0	0	0	0	0	1	1.39
.	54	2020-07-25	08:00:00	200	.	27	24	.	1	1	2	49	46	0	0	1	0	0	0	0	0	1	1.39
.	54	2020-07-30	07:00:00	.	15	.	.	1.25	0	0	2	49	46	0	0	1	0	0	0	0	0	1	1.39
.	54	2020-08-03	07:00:00	.	15	.	.	0.7	0	0	2	49	46	0	0	1	0	0	0	0	0	0	1.39
.	54	2021-03-28	08:00:00	200	.	6	24	.	1	1	2	49	46	11	1	0	0	0	0	0	0	0	1.39
.	54	2021-03-28	12:00:00	200	.	6	24	.	1	1	2	49	46	11	1	0	0	0	0	0	0	0	1.39
.	54	2021-03-28	16:00:00	200	.	6	24	.	1	1	2	49	46	11	1	0	0	0	0	0	0	0	1.39
.	54	2021-03-30	07:00:00	.	15	.	.	0.24	0	0	2	49	46	11	1	0	0	0	0	0	0	0	1.39
.	55	2020-07-13	08:00:00	200	.	24	24	.	1	1	1	17	60	0	1	1	0	0	0	0	0	1	1.66
.	55	2020-07-13	12:00:00	200	.	23	24	.	1	1	1	17	60	0	1	1	0	0	0	0	0	1	1.66
.	55	2020-07-13	16:00:00	200	.	23	24	.	1	1	1	17	60	0	1	1	0	0	0	0	0	1	1.66
.	55	2020-08-06	12:00:00	200	.	4	24	.	1	1	1	17	60	0	0	1	0	0	0	0	0	0	1.66
.	55	2020-08-06	16:00:00	200	.	3	24	.	1	1	1	17	60	0	0	1	0	0	0	0	0	0	1.66
.	55	2020-08-07	08:00:00	200	.	3	24	.	1	1	1	17	60	0	0	1	0	0	0	0	0	0	1.66
.	55	2020-08-10	07:00:00	.	15	.	.	0.1	0	0	1	17	60	0	0	0	0	0	0	0	0	0	1.66
.	56	2020-08-17	20:00:00	200	.	8	24	.	1	1	1	27	60	0	0	1	0	0	0	0	0	0	1.66
.	56	2020-08-18	08:00:00	200	.	8	24	.	1	1	1	27	60	0	0	1	0	0	0	0	0	0	1.66
.	56	2020-08-18	12:00:00	200	.	8	24	.	1	1	1	27	60	0	0	1	0	0	0	0	0	0	1.66
.	56	2020-08-18	16:00:00	200	.	8	24	.	1	1	1	27	60	0	0	1	0	0	0	0	0	0	1.66
.	56	2020-08-20	07:00:00	.	11	.	.	0.64	0	0	1	27	60	0	0	1	0	0	0	0	0	0	1.66
.	56	2020-09-09	12:00:00	200	.	14	24	.	1	1	1	27	60	0	1	1	0	0	0	0	0	0	1.66
.	56	2020-09-09	20:00:00	200	.	14	24	.	1	1	1	27	60	0	1	1	0	0	0	0	0	0	1.66
.	56	2020-09-10	07:00:00	.	11	.	.	0.59	0	0	1	27	60	0	0	1	0	0	0	0	0	0	1.66
.	57	2020-10-31	12:00:00	200	.	20	24	.	1	1	1	46	64	0	0	1	0	0	0	0	0	1	1.73
.	57	2020-10-31	16:00:00	200	.	20	24	.	1	1	1	46	64	0	0	1	0	0	0	0	0	1	1.73
.	57	2020-11-01	08:00:00	200	.	20	24	.	1	1	1	46	64	0	0	1	0	0	0	0	0	1	1.73
.	57	2020-11-03	07:00:00	.	15	.	.	0.4	0	0	1	46	64	0	0	1	0	0	0	0	0	1	1.73
.	57	2021-04-09	12:00:00	200	.	39	24	.	1	1	1	46	64	0	0	0	1	0	1	0	0	0	1.73
.	57	2021-04-09	16:00:00	200	.	39	24	.	1	1	1	46	64	0	0	0	1	0	1	0	0	0	1.73
.	57	2021-04-10	08:00:00	200	.	39	24	.	1	1	1	46	64	0	0	0	1	0	1	0	0	0	1.73
.	57	2021-04-16	07:00:00	.	15	.	.	0.195	0	0	1	46	64	0	0	0	1	0	0	0	0	0	1.73
.	57	2021-04-25	07:00:00	.	15	.	.	0.16	0	0	1	46	64	0	0	0	1	0	0	0	0	0	1.73
.	57	2021-04-30	07:00:00	.	15	.	.	0.31	0	0	1	46	64	0	0	0	1	0	0	0	0	0	1.73
.	57	2021-05-03	07:00:00	.	15	.	.	0.34	0	0	1	46	64	0	0	0	1	0	0	0	0	0	1.73
.	58	2021-04-30	12:00:00	200	.	7	24	.	1	1	2	42	46.5	0	0	0	0	0	0	0	0	0	1.4
.	58	2021-04-30	16:00:00	200	.	7	24	.	1	1	2	42	46.5	0	0	0	0	0	0	0	0	0	1.4
.	58	2021-05-01	08:00:00	200	.	7	24	.	1	1	2	42	46.5	0	0	0	0	0	0	0	0	0	1.4
.	58	2021-05-03	07:00:00	.	15	.	.	0.13	0	0	2	42	46.5	0	0	0	0	0	0	0	0	0	1.4
.	59	2020-11-24	08:00:00	200	.	7	24	.	1	1	1	22	75	0	0	0	0	0	0	0	0	0	1.91
.	59	2020-11-24	12:00:00	200	.	6	24	.	1	1	1	22	75	0	0	0	0	0	0	0	0	0	1.91
.	59	2020-11-24	16:00:00	200	.	6	24	.	1	1	1	22	75	0	0	0	0	0	0	0	0	0	1.91
.	59	2020-11-30	07:00:00	.	15	.	.	0.53	0	0	1	22	75	0	0	0	0	0	0	0	0	0	1.91
.	59	2021-04-22	12:00:00	200	.	6	24	.	1	1	1	22	68	38	0	1	0	0	0	0	0	0	1.8
.	59	2021-04-22	16:00:00	200	.	6	24	.	1	1	1	22	68	38	0	1	0	0	0	0	0	0	1.8
.	59	2021-04-23	08:00:00	200	.	6	24	.	1	1	1	22	68	38	0	1	0	0	0	0	0	0	1.8
.	59	2021-04-25	07:00:00	.	15	.	.	0.336	0	0	1	22	68	38	0	1	0	0	0	0	0	0	1.8
.	59	2021-04-28	07:00:00	.	15	.	.	0.661	0	0	1	22	68	0	0	0	0	0	0	0	0	0	1.8
.	60	2021-04-22	12:00:00	200	.	8	24	.	1	1	2	39	48	0	0	0	0	0	0	0	0	0	1.43
.	60	2021-04-22	16:00:00	200	.	8	24	.	1	1	2	39	48	0	0	0	0	0	0	0	0	0	1.43
.	60	2021-04-23	07:00:00	.	15	.	.	1.97	0	0	2	39	48	0	0	0	0	0	0	0	0	0	1.43
.	61	2020-08-17	12:00:00	200	.	6	24	.	1	1	1	31	75	24	0	0	0	0	0	0	0	0	1.91
.	61	2020-08-17	16:00:00	200	.	6	24	.	1	1	1	31	75	24	0	0	0	0	0	0	0	0	1.91
.	61	2020-08-18	08:00:00	200	.	5	24	.	1	1	1	31	75	24	0	0	0	0	0	0	0	0	1.91
.	61	2020-08-21	07:00:00	.	15	.	.	0.53	0	0	1	31	75	24	0	0	0	0	0	0	0	0	1.91
.	62	2020-08-16	08:00:00	200	.	17	24	.	1	1	1	19	49	0	0	1	1	0	0	0	0	1	1.45
.	62	2020-08-16	12:00:00	200	.	16	24	.	1	1	1	19	49	0	0	1	1	0	0	0	0	1	1.45
.	62	2020-08-16	16:00:00	200	.	16	24	.	1	1	1	19	49	0	0	1	1	0	0	0	0	1	1.45
.	62	2020-08-21	07:00:00	.	15	.	.	0.59	0	0	1	19	49	0	0	1	1	0	0	0	0	0	1.45
.	62	2020-09-15	08:00:00	200	.	7	24	.	1	1	1	19	49	0	0	0	0	0	0	0	0	1	1.45
.	62	2020-09-15	12:00:00	200	.	6	24	.	1	1	1	19	49	0	0	0	0	0	0	0	0	1	1.45
.	62	2020-09-15	16:00:00	200	.	6	24	.	1	1	1	19	49	0	0	0	0	0	0	0	0	1	1.45
.	62	2020-09-22	07:00:00	.	15	.	.	2.127	0	0	1	19	49	0	0	0	0	0	0	0	0	0	1.45
.	63	2021-01-27	12:00:00	200	.	34	24	.	1	1	2	28	59	0	0	1	0	0	0	0	0	0	1.64
.	63	2021-01-27	16:00:00	200	.	33	24	.	1	1	2	28	59	0	0	1	0	0	0	0	0	0	1.64
.	63	2021-01-28	08:00:00	200	.	33	24	.	1	1	2	28	59	0	0	1	0	0	0	0	0	0	1.64
.	63	2021-02-01	07:00:00	.	15	.	.	0.91	0	0	2	28	59	0	0	1	0	0	0	0	0	0	1.64
.	63	2021-03-25	08:00:00	200	.	4	24	.	1	1	2	28	59	0	0	0	1	0	0	0	0	0	1.64
.	63	2021-03-25	12:00:00	200	.	4	24	.	1	1	2	28	59	0	0	0	1	0	0	0	0	0	1.64
.	63	2021-03-25	16:00:00	200	.	4	24	.	1	1	2	28	59	0	0	0	1	0	0	0	0	0	1.64
.	63	2021-03-29	07:00:00	.	15	.	.	2.01	0	0	2	28	59	0	0	0	1	0	0	0	0	0	1.64
.	64	2020-09-04	08:00:00	400	.	6	24	.	1	1	1	18	54	0	0	1	0	0	0	0	0	0	1.55
.	64	2020-09-04	16:00:00	400	.	5	24	.	1	1	1	18	54	0	0	1	0	0	0	0	0	0	1.55
.	64	2020-09-07	07:00:00	.	15	.	.	0.26	0	0	1	18	54	0	0	1	0	0	0	0	0	0	1.55
.	65	2021-03-11	08:00:00	200	.	24	24	.	1	1	2	58	70	0	0	1	0	0	0	0	0	1	1.83
.	65	2021-03-11	12:00:00	200	.	24	24	.	1	1	2	58	70	0	0	1	0	0	0	0	0	1	1.83
.	65	2021-03-11	16:00:00	200	.	24	24	.	1	1	2	58	70	0	0	1	0	0	0	0	0	1	1.83
.	65	2021-03-24	07:00:00	.	15	.	.	0.77	0	0	2	58	70	0	0	1	0	0	0	0	0	1	1.83
.	66	2021-04-11	08:00:00	200	.	3	24	.	1	1	1	50	67	0	0	0	0	0	0	0	0	1	1.78
.	66	2021-04-11	12:00:00	200	.	3	24	.	1	1	1	50	67	0	0	0	0	0	0	0	0	1	1.78
.	66	2021-04-11	16:00:00	200	.	3	24	.	1	1	1	50	67	0	0	0	0	0	0	0	0	1	1.78
.	66	2021-04-14	07:00:00	.	15	.	.	0.61	0	0	1	50	67	0	0	0	0	0	0	0	0	1	1.78
.	67	2021-03-25	08:00:00	200	.	20	24	.	1	1	2	58	46	0	0	1	0	0	0	0	0	1	1.39
.	67	2021-03-25	16:00:00	200	.	20	24	.	1	1	2	58	46	0	0	1	0	0	0	0	0	1	1.39
.	67	2021-04-12	07:00:00	.	15	.	.	0.6	0	0	2	58	46	0	0	1	0	0	0	0	0	0	1.39
.	68	2020-08-07	08:00:00	200	.	23	24	.	1	1	2	67	48	76	0	1	0	0	0	0	0	1	1.43
.	68	2020-08-07	12:00:00	200	.	23	24	.	1	1	2	67	48	76	0	1	0	0	0	0	0	1	1.43
.	68	2020-08-07	16:00:00	200	.	23	24	.	1	1	2	67	48	76	0	1	0	0	0	0	0	1	1.43
.	68	2020-08-25	07:00:00	.	15	.	.	0.23	0	0	2	67	48	76	0	1	0	0	0	0	0	0	1.43
.	69	2019-10-27	08:00:00	200	.	10	24	.	1	1	2	83	50	0	0	0	0	0	0	0	0	0	1.47
.	69	2019-10-27	12:00:00	200	.	10	24	.	1	1	2	83	50	0	0	0	0	0	0	0	0	0	1.47
.	69	2019-10-27	16:00:00	200	.	10	24	.	1	1	2	83	50	0	0	0	0	0	0	0	0	0	1.47
.	69	2019-10-29	07:00:00	.	15	.	.	0.44	0	0	2	83	50	0	0	0	0	0	0	0	0	0	1.47
.	69	2019-11-04	07:00:00	.	15	.	.	0.71	0	0	2	83	50	0	0	0	0	0	0	0	0	0	1.47
.	69	2019-11-27	07:00:00	.	15	.	.	0.4	0	0	2	83	50	0	0	1	0	0	0	0	0	1	1.47
.	69	2019-11-27	08:00:00	200	.	5	24	.	1	1	2	83	50	0	0	1	0	0	0	0	0	1	1.47
.	69	2019-11-27	12:00:00	200	.	5	24	.	1	1	2	83	50	0	0	1	0	0	0	0	0	1	1.47
.	69	2019-11-27	16:00:00	200	.	5	24	.	1	1	2	83	50	0	0	1	0	0	0	0	0	1	1.47
.	69	2019-12-02	07:00:00	.	15	.	.	1.04	0	0	2	83	50	0	0	1	0	0	0	0	0	0	1.47
.	70	2020-11-13	08:00:00	200	.	11	24	.	1	1	1	48	70	0	0	0	0	0	0	0	0	0	1.83
.	70	2020-11-13	12:00:00	200	.	11	24	.	1	1	1	48	70	0	0	0	0	0	0	0	0	0	1.83
.	70	2020-11-13	16:00:00	200	.	11	24	.	1	1	1	48	70	0	0	0	0	0	0	0	0	0	1.83
.	70	2020-11-20	07:00:00	.	15	.	.	1.16	0	0	1	48	70	0	0	0	0	0	0	0	0	0	1.83
.	70	2020-11-23	07:00:00	.	15	.	.	1.35	0	0	1	48	70	0	0	0	0	0	0	0	0	0	1.83
.	70	2020-12-20	08:00:00	200	.	8	24	.	1	1	1	48	70	0	0	1	0	0	0	0	0	1	1.83
.	70	2020-12-20	12:00:00	200	.	8	24	.	1	1	1	48	70	0	0	1	0	0	0	0	0	1	1.83
.	70	2020-12-20	16:00:00	200	.	8	24	.	1	1	1	48	70	0	0	1	0	0	0	0	0	1	1.83
.	70	2020-12-21	07:00:00	.	15	.	.	1.94	0	0	1	48	70	0	0	1	0	0	0	0	0	1	1.83
.	70	2021-01-08	08:00:00	200	.	10	24	.	1	1	1	48	70	0	0	1	0	0	0	0	0	0	1.83
.	70	2021-01-08	12:00:00	200	.	10	24	.	1	1	1	48	70	0	0	1	0	0	0	0	0	0	1.83
.	70	2021-01-08	16:00:00	200	.	10	24	.	1	1	1	48	70	0	0	1	0	0	0	0	0	0	1.83
.	70	2021-01-10	07:00:00	.	15	.	.	1.69	0	0	1	48	70	0	0	1	0	0	0	0	0	0	1.83
.	71	2020-11-23	08:00:00	200	.	14	24	.	1	1	2	40	39	0	0	1	0	0	0	0	0	0	1.25
.	71	2020-11-23	12:00:00	200	.	14	24	.	1	1	2	40	39	0	0	1	0	0	0	0	0	0	1.25
.	71	2020-11-23	16:00:00	200	.	14	24	.	1	1	2	40	39	0	0	1	0	0	0	0	0	0	1.25
.	71	2020-11-30	07:00:00	.	15	.	.	0.94	0	0	2	40	39	0	0	0	0	0	0	0	0	0	1.25
.	71	2020-12-04	07:00:00	.	15	.	.	0.47	0	0	2	40	39	0	0	0	0	0	0	0	0	0	1.25
.	72	2021-04-12	08:00:00	200	.	6	24	.	1	1	1	59	60	0	0	1	0	0	0	0	0	0	1.66
.	72	2021-04-12	12:00:00	200	.	6	24	.	1	1	1	59	60	0	0	1	0	0	0	0	0	0	1.66
.	72	2021-04-12	16:00:00	200	.	6	24	.	1	1	1	59	60	0	0	1	0	0	0	0	0	0	1.66
.	72	2021-04-16	07:00:00	.	15	.	.	0.626	0	0	1	59	60	0	0	1	0	0	0	0	0	0	1.66
.	73	2021-04-28	12:00:00	200	.	15	24	.	1	1	2	59	60	0	0	0	0	0	0	0	0	0	1.66
.	73	2021-04-28	20:00:00	200	.	15	24	.	1	1	2	59	60	0	0	0	0	0	0	0	0	0	1.66
.	73	2021-04-29	08:00:00	200	.	14	24	.	1	1	2	59	60	0	0	0	0	0	0	0	0	0	1.66
.	73	2021-05-03	07:00:00	.	11	.	.	0.35	0	0	2	59	60	0	0	0	0	0	0	0	0	0	1.66
.	74	2020-09-06	12:00:00	200	.	5	24	.	1	1	2	56	52	0	0	1	0	0	0	0	0	0	1.51
.	74	2020-09-06	20:00:00	200	.	5	24	.	1	1	2	56	52	0	0	1	0	0	0	0	0	0	1.51
.	74	2020-09-07	08:00:00	200	.	5	24	.	1	1	2	56	52	0	0	1	0	0	0	0	0	0	1.51
.	74	2020-09-09	07:00:00	.	11	.	.	0.56	0	0	2	56	52	0	0	1	0	0	0	0	0	0	1.51
.	74	2020-09-10	07:00:00	.	11	.	.	0.21	0	0	2	56	52	0	0	1	0	0	0	0	0	0	1.51
.	75	2020-10-06	12:00:00	200	.	10	24	.	1	1	2	59	42	0	0	1	0	0	0	0	0	0	1.31
.	75	2020-10-06	20:00:00	200	.	10	24	.	1	1	2	59	42	0	0	1	0	0	0	0	0	0	1.31
.	75	2020-10-07	08:00:00	200	.	10	24	.	1	1	2	59	42	0	0	1	0	0	0	0	0	0	1.31
.	75	2020-10-12	07:00:00	.	11	.	.	0.68	0	0	2	59	42	0	0	1	0	0	0	0	0	0	1.31
.	76	2021-03-01	20:00:00	200	.	49	24	.	1	1	1	15	61.9	0	0	1	0	0	1	0	0	0	1.69
.	76	2021-03-02	08:00:00	200	.	49	24	.	1	1	1	15	61.9	0	0	1	0	0	1	0	0	0	1.69
.	76	2021-03-02	12:00:00	200	.	48	24	.	1	1	1	15	61.9	0	0	1	0	0	1	0	0	0	1.69
.	76	2021-03-22	07:00:00	.	11	.	.	1.65	0	0	1	15	61.9	0	0	0	0	0	0	0	0	0	1.69
.	76	2021-03-23	07:00:00	.	11	.	.	1.69	0	0	1	15	61.9	0	0	0	0	0	0	0	0	0	1.69
.	76	2021-03-29	07:00:00	.	11	.	.	1.4	0	0	1	15	61.9	0	0	0	0	0	0	0	0	0	1.69
.	76	2021-04-02	07:00:00	.	11	.	.	1.5	0	0	1	15	61.9	0	0	0	0	0	0	0	0	0	1.69
.	76	2021-04-06	07:00:00	.	11	.	.	0.81	0	0	1	15	61.9	0	0	1	0	0	0	0	0	0	1.69
.	76	2021-04-19	07:00:00	.	11	.	.	0.478	0	0	1	15	61.9	0	0	0	0	0	0	0	0	0	1.69
.	77	2020-10-06	12:00:00	400	.	2	24	.	1	1	1	64	65	0	0	1	0	0	0	0	0	0	1.74
.	77	2020-10-06	20:00:00	400	.	2	24	.	1	1	1	64	65	0	0	1	0	0	0	0	0	0	1.74
.	77	2020-10-07	08:00:00	400	.	2	24	.	1	1	1	64	65	0	0	0	0	0	0	0	0	0	1.74
.	77	2020-10-09	07:00:00	.	11	.	.	1.04	0	0	1	64	65	0	0	0	0	0	0	0	0	0	1.74
.	78	2020-09-12	20:00:00	200	.	18	24	.	1	1	1	57	60	0	1	1	1	0	0	0	0	1	1.66
.	78	2020-09-13	08:00:00	200	.	18	24	.	1	1	1	57	60	0	1	1	1	0	0	0	0	1	1.66
.	78	2020-09-13	12:00:00	200	.	17	24	.	1	1	1	57	60	0	1	1	1	0	0	0	0	1	1.66
.	78	2020-09-23	07:00:00	.	11	.	.	0.38	0	0	1	57	60	0	0	1	0	0	0	0	0	0	1.66
.	78	2020-09-28	07:00:00	.	11	.	.	0.49	0	0	1	57	60	0	0	1	0	0	0	0	0	0	1.66
.	78	2021-01-27	12:00:00	200	.	4	24	.	1	1	1	57	60	0	0	1	0	0	0	0	0	0	1.66
.	78	2021-01-27	20:00:00	200	.	4	24	.	1	1	1	57	60	0	0	1	0	0	0	0	0	0	1.66
.	78	2021-01-28	08:00:00	200	.	4	24	.	1	1	1	57	60	0	0	0	0	0	0	0	0	0	1.66
.	78	2021-02-01	07:00:00	.	11	.	.	2.76	0	0	1	57	60	0	0	0	0	0	0	0	0	0	1.66
.	78	2021-03-10	12:00:00	200	.	16	24	.	1	1	1	57	60	0	0	1	0	0	0	0	0	1	1.66
.	78	2021-03-10	20:00:00	200	.	16	24	.	1	1	1	57	60	0	0	1	0	0	0	0	0	1	1.66
.	78	2021-03-11	08:00:00	200	.	16	24	.	1	1	1	57	60	0	0	1	0	0	0	0	0	1	1.66
.	78	2021-03-20	07:00:00	.	11	.	.	1.09	0	0	1	57	60	0	0	1	0	0	0	0	0	0	1.66
.	79	2020-10-18	12:00:00	200	.	10	24	.	1	1	1	19	52	0	0	1	0	0	0	0	0	0	1.51
.	79	2020-10-18	20:00:00	200	.	10	24	.	1	1	1	19	52	0	0	1	0	0	0	0	0	0	1.51
.	79	2020-10-19	08:00:00	200	.	10	24	.	1	1	1	19	52	0	0	1	0	0	0	0	0	0	1.51
.	79	2020-10-26	07:00:00	.	11	.	.	0.1	0	0	1	19	52	0	0	1	0	0	0	0	0	0	1.51
.	80	2021-03-28	12:00:00	200	.	4	24	.	1	1	1	15	45	0	0	1	0	0	0	0	0	0	1.37
.	80	2021-03-28	20:00:00	200	.	4	24	.	1	1	1	15	45	0	0	1	0	0	0	0	0	0	1.37
.	80	2021-03-29	08:00:00	200	.	4	24	.	1	1	1	15	45	0	0	1	0	0	0	0	0	0	1.37
.	80	2021-04-01	07:00:00	.	11	.	.	0.65	0	0	1	15	45	0	0	1	0	0	0	0	0	0	1.37
.	82	2021-03-28	16:00:00	400	.	8	24	.	1	1	1	60	61.9	0	1	1	0	0	0	0	0	0	1.69
.	82	2021-03-29	08:00:00	400	.	8	24	.	1	1	1	60	61.9	0	1	1	0	0	0	0	0	0	1.69
.	82	2021-04-01	07:00:00	.	15	.	.	0.13	0	0	1	60	61.9	0	0	1	0	0	0	0	0	0	1.69
.	83	2021-01-10	12:00:00	200	.	4	24	.	1	1	2	51	46	0	0	1	0	0	0	0	0	0	1.39
.	83	2021-01-10	20:00:00	200	.	4	24	.	1	1	2	51	46	0	0	1	0	0	0	0	0	0	1.39
.	83	2021-01-11	08:00:00	200	.	3	24	.	1	1	2	51	46	0	0	1	0	0	0	0	0	0	1.39
.	83	2021-01-13	07:00:00	.	11	.	.	0.452	0	0	2	51	46	0	0	1	0	0	0	0	0	0	1.39
.	83	2021-04-05	12:00:00	200	.	31	24	.	1	1	2	51	46	0	0	1	0	0	0	0	0	1	1.39
.	83	2021-04-05	20:00:00	200	.	31	24	.	1	1	2	51	46	0	0	1	0	0	0	0	0	1	1.39
.	83	2021-04-06	08:00:00	200	.	30	24	.	1	1	2	51	46	0	0	1	0	0	0	0	0	1	1.39
.	83	2021-04-25	07:00:00	.	11	.	.	1.278	0	0	2	51	46	0	0	1	0	0	0	0	0	0	1.39
.	84	2021-03-04	12:00:00	200	.	20	24	.	1	1	2	44	57	96	1	1	0	0	0	0	0	0	1.6
.	84	2021-03-04	20:00:00	200	.	20	24	.	1	1	2	44	57	96	1	1	0	0	0	0	0	0	1.6
.	84	2021-03-05	08:00:00	200	.	20	24	.	1	1	2	44	57	96	1	1	0	0	0	0	0	0	1.6
.	84	2021-03-17	07:00:00	.	11	.	.	0.29	0	0	2	44	57	96	1	0	0	0	0	0	0	0	1.6
.	84	2021-03-22	07:00:00	.	11	.	.	0.49	0	0	2	44	57	0	1	0	0	0	0	0	0	0	1.6
.	84	2021-03-23	07:00:00	.	11	.	.	0.52	0	0	2	44	57	0	1	0	0	0	0	0	0	0	1.6
.	85	2020-11-17	12:00:00	200	.	8	24	.	1	1	1	60	68	0	0	1	0	0	0	0	0	1	1.8
.	85	2020-11-17	20:00:00	200	.	7	24	.	1	1	1	60	68	0	0	1	0	0	0	0	0	1	1.8
.	85	2020-11-18	08:00:00	200	.	7	24	.	1	1	1	60	68	0	0	1	0	0	0	0	0	1	1.8
.	85	2020-11-20	07:00:00	.	11	.	.	0.12	0	0	1	60	68	0	0	1	0	0	0	0	0	0	1.8
.	86	2021-01-29	12:00:00	200	.	9	24	.	1	1	1	31	57.5	0	0	1	0	0	0	0	0	0	1.61
.	86	2021-01-29	20:00:00	200	.	9	24	.	1	1	1	31	57.5	0	0	1	0	0	0	0	0	0	1.61
.	86	2021-01-30	08:00:00	200	.	9	24	.	1	1	1	31	57.5	0	0	1	0	0	0	0	0	0	1.61
.	86	2021-02-02	07:00:00	.	11	.	.	1.59	0	0	1	31	57.5	0	0	1	0	0	0	0	0	0	1.61
.	86	2021-04-15	16:00:00	200	.	46	24	.	1	1	1	31	57.5	0	0	1	0	0	0	1	0	1	1.61
.	86	2021-04-16	08:00:00	200	.	45	24	.	1	1	1	31	57.5	0	0	1	0	0	0	1	0	1	1.61
.	86	2021-04-26	07:00:00	.	15	.	.	0.15	0	0	1	31	57.5	0	0	1	0	0	0	0	0	0	1.61
.	87	2020-04-15	12:00:00	200	.	12	24	.	1	1	1	46	47.5	0	1	1	0	0	0	1	0	1	1.42
.	87	2020-04-15	20:00:00	200	.	11	24	.	1	1	1	46	47.5	0	1	1	0	0	0	1	0	1	1.42
.	87	2020-04-16	08:00:00	200	.	11	24	.	1	1	1	46	47.5	0	1	1	0	0	0	1	0	1	1.42
.	87	2020-04-26	07:00:00	.	11	.	.	0.08	0	0	1	46	47.5	0	1	1	0	0	0	0	0	0	1.42
.	89	2020-09-17	08:00:00	200	.	6	24	.	1	1	1	29	77	0	0	1	0	0	0	0	0	0	1.95
.	89	2020-09-17	12:00:00	200	.	6	24	.	1	1	1	29	77	0	0	1	0	0	0	0	0	0	1.95
.	89	2020-09-17	16:00:00	200	.	6	24	.	1	1	1	29	77	0	0	1	0	0	0	0	0	0	1.95
.	89	2020-09-22	07:00:00	.	15	.	.	1.52	0	0	1	29	77	0	0	1	0	0	0	0	0	0	1.95
.	90	2020-02-14	12:00:00	200	.	11	24	.	1	1	2	26	52	47	0	1	0	0	0	0	0	1	1.51
.	90	2020-02-14	16:00:00	200	.	11	24	.	1	1	2	26	52	47	0	1	0	0	0	0	0	1	1.51
.	90	2020-02-15	08:00:00	200	.	11	24	.	1	1	2	26	52	47	0	1	0	0	0	0	0	1	1.51
.	90	2020-02-26	20:00:00	200	.	7	24	.	1	1	2	26	52	47	0	0	0	0	0	0	0	0	1.51
.	90	2020-02-27	08:00:00	200	.	7	24	.	1	1	2	26	52	47	0	0	0	0	0	0	0	0	1.51
.	90	2020-02-28	07:00:00	.	11	.	.	1.8	0	0	2	26	52	47	0	0	0	0	0	0	0	0	1.51
.	91	2021-01-15	12:00:00	200	.	18	24	.	1	1	2	68	50	0	1	1	0	0	0	0	0	1	1.47
.	91	2021-01-15	16:00:00	200	.	18	24	.	1	1	2	68	50	0	1	1	0	0	0	0	0	1	1.47
.	91	2021-01-16	08:00:00	200	.	18	24	.	1	1	2	68	50	0	1	1	0	0	0	0	0	1	1.47
.	91	2021-02-01	07:00:00	.	15	.	.	1.52	0	0	2	68	50	0	0	1	0	0	0	0	0	0	1.47
.	92	2021-05-01	16:00:00	200	.	5	24	.	1	1	2	52	47.5	0	0	1	0	0	0	0	0	0	1.42
.	92	2021-05-02	08:00:00	200	.	5	24	.	1	1	2	52	47.5	0	0	1	0	0	0	0	0	0	1.42
.	92	2021-05-04	07:00:00	.	15	.	.	0.25	0	0	2	52	47.5	0	0	1	0	0	0	0	0	0	1.42
.	93	2021-04-10	08:00:00	200	.	3	24	.	1	1	1	57	63	46	0	0	0	0	0	0	0	0	1.71
.	93	2021-04-10	12:00:00	200	.	3	24	.	1	1	1	57	63	46	0	0	0	0	0	0	0	0	1.71
.	93	2021-04-10	16:00:00	200	.	3	24	.	1	1	1	57	63	46	0	0	0	0	0	0	0	0	1.71
.	93	2021-04-12	07:00:00	.	15	.	.	2.7	0	0	1	57	63	46	0	0	0	0	0	0	0	0	1.71
.	94	2021-01-01	12:00:00	200	.	16	24	.	1	1	2	66	51.8	0	0	1	0	0	0	0	0	0	1.51
.	94	2021-01-01	20:00:00	200	.	16	24	.	1	1	2	66	51.8	0	0	1	0	0	0	0	0	0	1.51
.	94	2021-01-02	08:00:00	200	.	16	24	.	1	1	2	66	51.8	0	0	1	0	0	0	0	0	0	1.51
.	94	2021-01-05	07:00:00	.	11	.	.	0.495	0	0	2	66	51.8	0	0	1	0	0	0	0	0	0	1.51
.	95	2020-12-31	12:00:00	200	.	28	24	.	1	1	2	15	45	0	0	1	0	0	0	0	0	1	1.37
.	95	2020-12-31	20:00:00	200	.	28	24	.	1	1	2	15	45	0	0	1	0	0	0	0	0	1	1.37
.	95	2021-01-01	08:00:00	200	.	28	24	.	1	1	2	15	45	0	0	1	0	0	0	0	0	1	1.37
.	95	2021-01-06	07:00:00	.	11	.	.	0.376	0	0	2	15	45	0	0	1	0	0	0	0	0	0	1.37
.	95	2021-01-11	07:00:00	.	11	.	.	0.2	0	0	2	15	45	0	0	1	0	0	0	0	0	0	1.37
.	96	2020-10-09	12:00:00	200	.	4	24	.	1	1	1	27	65	0	0	0	0	0	0	0	0	0	1.74
.	96	2020-10-09	20:00:00	200	.	4	24	.	1	1	1	27	65	0	0	0	0	0	0	0	0	0	1.74
.	96	2020-10-10	08:00:00	200	.	3	24	.	1	1	1	27	65	0	0	0	0	0	0	0	0	0	1.74
.	96	2020-10-12	07:00:00	.	11	.	.	1.002	0	0	1	27	65	0	0	0	0	0	0	0	0	0	1.74
.	98	2021-01-05	12:00:00	200	.	10	24	.	1	1	1	60	58	0	0	1	0	0	0	0	0	0	1.62
.	98	2021-01-05	20:00:00	200	.	10	24	.	1	1	1	60	58	0	0	1	0	0	0	0	0	0	1.62
.	98	2021-01-06	08:00:00	200	.	9	24	.	1	1	1	60	58	0	0	1	0	0	0	0	0	0	1.62
.	98	2021-01-14	07:00:00	.	11	.	.	1.058	0	0	1	60	58	0	0	1	0	0	0	0	0	0	1.62
.	99	2020-09-07	12:00:00	200	.	5	24	.	1	1	1	18	40	0	0	0	0	0	0	0	0	0	1.27
.	99	2020-09-07	20:00:00	200	.	5	24	.	1	1	1	18	40	0	0	0	0	0	0	0	0	0	1.27
.	99	2020-09-08	08:00:00	200	.	5	24	.	1	1	1	18	40	0	0	0	0	0	0	0	0	0	1.27
.	99	2020-09-11	07:00:00	.	11	.	.	0.78	0	0	1	18	40	0	0	0	0	0	0	0	0	0	1.27
.	100	2021-03-22	08:00:00	200	.	3	24	.	1	1	2	28	46	0	0	0	0	0	0	0	0	0	1.39
.	100	2021-03-22	12:00:00	200	.	3	24	.	1	1	2	28	46	0	0	0	0	0	0	0	0	0	1.39
.	100	2021-03-22	16:00:00	200	.	3	24	.	1	1	2	28	46	0	0	0	0	0	0	0	0	0	1.39
.	100	2021-03-24	07:00:00	.	15	.	.	0.91	0	0	2	28	46	0	0	0	0	0	0	0	0	0	1.39

## Sheet: abbreviation
Abbreviation	Full name
ID	subject number
DAT2	the date of the dosing event or observation event
TIME	the time of administration event or observation event
AMT	dosage
ADDL	additional dose times
II	dosing interval
DV	observed concentration
EVID	description of record type, with 1 representing the dosing event or other events and 0 representing the observation event
MDV	the absence of the DV term, with 1 representing DV item is mising and 0 representing the DV item is not missing
WT	body weight
GGT	gamma-glutamyl transferase
DIA	diarrhea
PPI	proton pump inhibitor
NUT	nutritional supplements
MET	metoclopramide
RIF	rifampicin
PHE	phenytoin
FOS	fosanavir
CHE	chemotherapy
BSA	body surface area
